# Supplementary material for: Prognostic Value of Erythroblastic Leukemia Viral Oncogene Homolog 2 and Neuregulin 4 in Hepatocellular Carcinoma
Source: Cancers (Basel). 2023 May 6;15(9):2634. doi: 10.3390/cancers15092634 (PMC10177431; doi:10.3390/cancers15092634)
Supplement: Supplementary file 1 [file cancers-15-02634-s001.zip]

Archive with 1 entries (1 files):
- cancers-2351308-supplementary.pdf
